# Supplementary material for: A Case Study on Neural Activity Characteristics in a Shooting Competition
Source: Brain Sci. 2025 Feb 10;15(2):174. doi: 10.3390/brainsci15020174 (PMC11853501; doi:10.3390/brainsci15020174)
Supplement: Supplementary file 1 [file brainsci-15-00174-s001.zip]

Archive with 1 entries (1 files):
- brainsci-3421822-supplementary.pdf
